# Supplementary material for: Traditional Medicinal Plant Dahlia pinnata Selectively Suppresses TNF-α Expression Through Modulation of NF-κB and p38 Signaling
Source: Int J Mol Sci. 2026 Jan 22;27(2):1122. doi: 10.3390/ijms27021122 (PMC12841849; doi:10.3390/ijms27021122)
Supplement: Supplementary file 1 [file ijms-27-01122-s001.zip]

Archive with 2 entries (2 files):
- File S1 - Supplementary Material_UPLC-UV analysis.tif
- File S2 - Supplementary Material_Tentative ID_Fr.06 & 07.pdf
